# Supplementary material for: Efficacy of Serratus Posterior Superior Intercostal Plane Block (SPSIPB) in Cardiac Implantable Electronic Device Implantation (CIED): A Prospective, Double-Blind, Randomized Controlled Trial
Source: J Clin Med. 2026 Jul 17;15(14):5629. doi: 10.3390/jcm15145629 (PMC13412627; doi:10.3390/jcm15145629)
Supplement: Supplementary file 1 [file jcm-15-05629-s001.zip]

Archive with 1 entries (1 files):
- jcm-4418428-supplementary.pdf
